# Supplementary material for: Anti-HBs Seroprevalence in Blood Donors from Tyrol, Austria
Source: Vaccines (Basel). 2024 Oct 11;12(10):1156. doi: 10.3390/vaccines12101156 (PMC11512317; doi:10.3390/vaccines12101156)
Supplement: Supplementary file 1 [file vaccines-12-01156-s001.zip]

Archive with 1 entries (1 files):
- vaccines-3228349-supplementary.pdf
